# Supplementary material for: DrugRepPT: a deep pretraining and fine-tuning framework for drug repositioning based on drug’s expression perturbation and treatment effectiveness
Source: Bioinformatics. 2024 Nov 19;40(12):btae692. doi: 10.1093/bioinformatics/btae692 (PMC11630837; doi:10.1093/bioinformatics/btae692)
Supplement: btae692_Supplementary_Data [file btae692_supplementary_data.zip]

Archive with 6 entries (6 files):
- Supplementary_Materials_1.pdf
- Table S3.docx
- Table S2.docx
- figS2.jpg
- figS1.jpg
- Table S1.docx
